# Supplementary material for: Exploring taxonomic diversity and biogeography of the family Nemacheilinae (Cypriniformes)
Source: Ecol Evol. 2019 Aug 28;9(18):10343–53. doi: 10.1002/ece3.5553 (PMC6787813; doi:10.1002/ece3.5553)
Supplement: Supplementary file 1 [file ECE3-9-10343-s001.xlsx]

## Sheet: Sheet1
Specis name	Family	Genbank nos	Distribution range	Code in map	Clade	References
Triplophysa dorsalis	Nemacheilidae	KT241024	Xinjiang Autonomous Region in China	10	II	Lei et al., 2015
Triplophysa tenuis	Nemacheilidae	KT224363	Helmand watershed in Afghanistan, Tarim River system and Gansu Corridor in China and Iran	3; 5; 10, 33	II	Wang et al., 2016
Tarimichthys bombifrons	Nemacheilidae	KR052018	Tarim in China	10	II	NCBI
Triplophysa stoliczkai	Nemacheilidae	JQ663847	Tibetan Plateau and adjacent regions (China and India)	19	II	Li et al., 2013
Triplophysa xichangensis	Nemacheilidae	KT224366	Sichuan in China	36	II	Wang et al., 2016a
Triplophysa wuweiensis	Nemacheilidae	KT224365	Upper Yangtze River	30	II	Wang et al., 2016a
Triplophysa venusta	Nemacheilidae	KT008666	Lijiang, Yunan, China	29	II	Wang et al., 2016b
Triplophysa orientalis	Nemacheilidae	KJ631323	Yellow River, Qaidam, Hexi interior river system and upper Yangtze River in China	30;32;33;35	II	NCBI
Triplophysa bleekeri	Nemacheilidae	JX135578	Upper Yangtze River	30	II	Tang et al., 2013
Claea dabryi	Nemacheilidae	KT906089	Upper Yangtze River	30	II	NCBI
Triplophysa anterodorsalis	Nemacheilidae	KJ739868	Upper Yangtze River	30	II	Que et al., 2016
Triplophysa tibetana	Nemacheilidae	KT224364	Brahmaputra in Tibet in China	18	II	Wang et al., 2016a
Triplophysa stenura	Nemacheilidae	KX354975	Brahmaputra and other rivers in Tibet in China	18; 31	II	Yan and Luo, 2016
Triplophysa stewarti	Nemacheilidae	KJ631324	Ganges and Brahmaputra rivers in Tibet	11; 18	II	NCBI
Triplophysa lixianensis	Nemacheilidae	KT966735	upper Yangtze River	30	II	Jing et al., 2016
Triplophysa siluroides	Nemacheilidae	KJ781206	Qinghai Province, China	32	II	Chen et al., 2016
Triplophysa pappenheimi	Nemacheilidae	KY419201	Upper reaches in Yellow River in Qinghai Province, China	35	II	Sun et al., 2014
Triplophysa robusta	Nemacheilidae	KM406486	Yellow River and Hexi interior river system in China	33; 35	II	Yan et al., 2014
Triplophysa minxianensis	Nemacheilidae	KT213596	Gansu, China	33	II	Wang et al., 2016a
Triplophysa xiangxiensis	Nemacheilidae	KT751089	Yuan River, China	42	II	Wang et al., 2017
Triplophysa rosa	Nemacheilidae	JF268621	Dongba Cave in Chongqing, China.	37	II	Wang et al., 2012
Barbatula barbatula	Nemacheilidae	KP715096	European	1	II	Murienne et al., 2015
Barbatula toni	Nemacheilidae	KM405199	Asian rivers between Ob and Yellow River	34; 35	II	NCBI
Barbatula nuda	Nemacheilidae	KF574248	China, Korea and Japan	45; 46; 47	II	Zhao et al., 2013
Tuberoschistura baenzigeri	Nemacheilidae	AP011446	Thailand and Malay Peninsula	24; 25	II	NCBI
Homatula variegatus	Nemacheilidae	JX144893	Yangtze River and upper Pearl River	30; 43	II	NCBI
Homatula potanini	Nemacheilidae	NC025321	Upper Yangtze River	30	II	Que et al., 2014a
Schistura fasciolata	Nemacheilidae	KY404236	China and Vietnam	27; 39; 40; 41	II	This study
Schistura incerta	Nemacheilidae	MK361215	China and Vietnam	27; 39; 40; 42	II	This study
Schistura kaysonei	Nemacheilidae	AP011297	Laos	28	II	NCBI
Micronemacheilus pulcher	Nemacheilidae	AP011301	Guangdong Province and Hainan Island in China and Viet Nam	27; 40; 41	II	NCBI
Oreonectes furcocaudalis	Nemacheilidae	KX778472	Guangxi Zhuang Autonomous Region in China	39	II	NCBI
Lefua echigonia	Nemacheilidae	AB054126	Japan	47	II	Saitoh et al., 2003
Lefua nikkonis	Nemacheilidae	AP011300	Japan	47	II	Miya et al., 2015
Lefua costata	Nemacheilidae	KT943751	Russian Far East, Korea, Northern China and Mongolia	44; 45; 46; 48	II	NCBI
Micronemacheilus cruciatus	Nemacheilidae	AP012142	VietNam	27	II	NCBI
Oreonectes platycephalus	Nemacheilidae	AP011296	China (Pearl River) and Viet Nam	39; 41; 27	II	NCBI
Schistura geisleri	Nemacheilidae	AP013295	Thailand (Chao Phraya basin)	24	I	NCBI
Yunnanilus brevis	Nemacheilidae	AP011442	Inle Lake and the adjacent He-Ho Plain in the Southern Shan States in Myanmar	21	I	NCBI
Schistura pridii	Nemacheilidae	AP011443	Thailand (Chao Phraya basin)	24	I	NCBI
Schistura jarutanini	Nemacheilidae	AP011307	Western Thailand	24	I	NCBI
Schistura longa	Nemacheilidae	KT213583	China (Salween River)	23	I	Wang et al., 2016
Schistura sikmaiensis	Nemacheilidae	KY379151	India, Myanmar and China ( Irrawaddy River)	22	I	NCBI
Schistura scaturigina	Nemacheilidae	KU380330	India, Nepal and Bhutan	12; 13; 15	I	Zhang et al., 2016
Schistura rupecula	Nemacheilidae	AP011306	India and Nepal	12; 13	I	NCBI
Schistura reticulofasciata	Nemacheilidae	KY379150	Brahmaputra basin India	20	I	NCBI
Mesonoemacheilus triangularis RAG1	Nemacheilidae	AP011406	Southwestern India	8	I	NCBI
Schistura notostigma	Nemacheilidae	AP011308	Sri Lanka	9	I	NCBI
Oxynoemacheilus angorae	Nemacheilidae	AP011233	Iran, Israel, Jordan, Lebanon, Syria and Turkey	2; 3; 4	I	NCBI
Schistura corica	Nemacheilidae	AP011445	Afghanistan, India, Pakistan, Nepal and Bangladesh	5; 6; 12; 13; 16	I	NCBI
Schistura balteata	Nemacheilidae	AB242172	Myanmar	21	I	Saitoh et al., 2006
Triplophysa yarkandensis	Nemacheilidae	KP050360	Tarim River basin in China	10	I	Gong et al., 2015
Nemachilichthys rueppelli	Nemacheilidae	AP011305	Western India	7	I	NCBI
Acanthocobitis zonalternans	Nemacheilidae	AP012140	Manipur State in India to Peninsular Thailand	20; 24	I	NCBI
Acanthocobitis botia	Nemacheilidae	AP012138	Indus basin in Pakistan to the Mae Khlong basin in Thailand	6; 24	I	NCBI
Aborichthys elongatus	Nemacheilidae	AP011304	Darjeeling, West Bengal in India	14	I	NCBI
Nemacheilus platiceps	Nemacheilidae	AP011302	Lower Mekong basin	24; 26	I	NCBI
Nemacheilus pallidus	Nemacheilidae	AP011444	Lower Mekong basin	24; 26	I	NCBI
Cobitis sinensis	Cobitidae	NC007229			outgroup	NCBI
Cobitis elongatoides	Cobitidae	NC023947			outgroup	Huang et al., 2014
Cobitis choii	Cobitidae	NC010649			outgroup	Kim et al., 2008
Koreocobitis naktongensis	Cobitidae	NC015798			outgroup	NCBI
Misgurnus nikolskyi	Cobitidae	NC008678			outgroup	Saitoh et al., 2006
Sinogastromyzon sichangensis	Balitoridae	KF711948			outgroup	Yu et al., 2014
Jinshaia sinensis	Balitoridae	KJ739867			outgroup	Que et al., 2014b
Parabotia fasciata	Botiidae	KM393223			outgroup	Wei et al., 2014a
Leptobotia taeniops	Botiidae	KM386686			outgroup	Wei et al., 2014b
Myxocyprinus asiaticus	Catostomidae	AP006764			outgroup	Saitoh et al., 2006
Carpiodes carpio	Catostomidae	AY366087			outgroup	Broughton and Reneau, 2006
References Broughton RE and Reneau PC. (2006). Spatial Covariation of Mutation and Nonsynonymous Substitution Rates in Vertebrate Mitochondrial Genomes. Molecular Biology and Evolution, 23(8):1516-1524. Chen I, Liu G, Prokofiev A. (2016). The complete mitochondrial genome of giant stone loach Triplophysa siluroides (Cypriniformes: Balitoridae). Mitochondrial DNA, 27(2):998-1000. Gong X, Xu H, Xia…
