# Supplementary material for: Exploring taxonomic diversity and biogeography of the family Nemacheilinae (Cypriniformes)
Source: Ecol Evol. 2019 Aug 28;9(18):10343–53. doi: 10.1002/ece3.5553 (PMC6787813; doi:10.1002/ece3.5553)
Supplement: Supplementary file 2 [file ECE3-9-10343-s002.xlsx]

## Sheet: Sheet1
Species name	Family	Genbank nos
Acanthocobitis botia	Nemacheilidae	EF056383
Acanthocobitis pavonacea	Nemacheilidae	EF056379
Acanthocobitis zonalternans	Nemacheilidae	GQ174427
Barbatula barbatula	Nemacheilidae	KP738565
Barbatula nuda	Nemacheilidae	EU930366
Barbatula toni	Nemacheilidae	EU930367
Claea dabryi	Nemacheilidae	JN177185
Homatula potanini	Nemacheilidae	JF340434
Homatula variegatus	Nemacheilidae	HM991843
Homatula wujiangensis	Nemacheilidae	JN177183
Indoreonectes evezardi	Nemacheilidae	MG208870
Indoreonectes keralensis	Nemacheilidae	KY497181
Lefua costata	Nemacheilidae	KP738551
Lefua echigonia	Nemacheilidae	KY356515
Lefua nikkonis	Nemacheilidae	KY356516
Micronemacheilus pulcher	Nemacheilidae	EU409611
Nemacheilus guentheri	Nemacheilidae	EF056384
Nemacheilus pallidus	Nemacheilidae	GQ174426
Nemacheilus triangularis	Nemacheilidae	KP738548
Nemachilichthys rueppelli	Nemacheilidae	EF056374
Oreonectes platycephalus	Nemacheilidae	JN177186
Oxynoemacheilus gyndes	Nemacheilidae	MH843091
Oxynoemacheilus hanae	Nemacheilidae	MH843092
Schistura amplizona	Nemacheilidae	JN837668
Schistura balteata	Nemacheilidae	EU711131
Schistura bolavensis	Nemacheilidae	KP738536
Schistura breviceps	Nemacheilidae	EF056386
Schistura bucculenta	Nemacheilidae	JN837666
Schistura callichromus	Nemacheilidae	JN837664
Schistura caudofurca	Nemacheilidae	JN837663
Schistura corica	Nemacheilidae	KP738554
Schistura cryptofasciata	Nemacheilidae	JF340418
Schistura desmotes	Nemacheilidae	GQ174429
Schistura disparizona	Nemacheilidae	JF340412
Schistura elongata	Nemacheilidae	KP738569
Schistura fasciolata	Nemacheilidae	MN062062
Schistura hypsiura	Nemacheilidae	KP738545
Schistura incerta	Nemacheilidae	MN062061
Schistura latifasciata	Nemacheilidae	JN837665
Schistura longa	Nemacheilidae	JF340415
Schistura macrotaenia	Nemacheilidae	JN837667
Schistura nicholsi	Nemacheilidae	EF056364
Schistura notostigma	Nemacheilidae	KP738557
Schistura poculi	Nemacheilidae	JF340417
Schistura pridii	Nemacheilidae	KP738563
Schistura reidi	Nemacheilidae	EF056380
Schistura savona	Nemacheilidae	KP738559
Schistura sexcauda	Nemacheilidae	EF056365
Schistura sikmaiensis	Nemacheilidae	JF340413
Schistura spilota	Nemacheilidae	GQ174429
Schistura vinciguerrae	Nemacheilidae	JF340417
Seminemacheilus lendlii	Nemacheilidae	KP738538
Triplophysa gundriseri	Nemacheilidae	FJ650420
Triplophysa siluroides	Nemacheilidae	EF063156
Triplophysa stenura	Nemacheilidae	JN837669
Tuberoschistura baenzigeri	Nemacheilidae	FJ650421
Yunnanilus brevis	Nemacheilidae	KP738532
Cobitis choii	Cobitidae	EU670833
Cobitis elongatoides	Cobitidae	EF672423
Koreocobitis naktongensis	Cobitidae	EU670840
Misgurnus nikolskyi	Cobitidae	EU711140
Sinogastromyzon sichangensis	Balitoridae	JN177181
Leptobotia taeniops	Botiidae	JN177194
Parabotia fasciata	Botiidae	EF056373
Vaillantella maassi	Vaillantellidae	EF056355
Myxocyprinus asiaticus	Catostomidae	EU711136
