# Supplementary material for: Exploring taxonomic diversity and biogeography of the family Nemacheilinae (Cypriniformes)
Source: Ecol Evol. 2019 Aug 28;9(18):10343–53. doi: 10.1002/ece3.5553 (PMC6787813; doi:10.1002/ece3.5553)
Supplement: Supplementary file 3 [file ECE3-9-10343-s003.xlsx]

## Sheet: Sheet1
Species name	Family	Genbank nos
Aborichthys elongatus	Nemacheilidae	NC031582
Acanthocobitis botia	Nemacheilidae	AP012138
Acanthocobitis sp	Nemacheilidae	KF598816
Acanthocobitis zonalternans	Nemacheilidae	AP012140
Barbatula barbatula	Nemacheilidae	KM373665
Barbatula nuda	Nemacheilidae	KT716380
Barbatula quignardi	Nemacheilidae	KJ553021
Barbatula sturanyi	Nemacheilidae	KJ552812
Barbatula toni	Nemacheilidae	HQ536283
Barbatula vardarensis	Nemacheilidae	KJ553163
Claea dabryi	Nemacheilidae	NC029242
Homatula potanini	Nemacheilidae	KP749475
Homatula variegata	Nemacheilidae	NC020095
Homatula wujiangensis	Nemacheilidae	JN177216
Indoreonectes evezardi	Nemacheilidae	KX946672
Indoreonectes keralensis	Nemacheilidae	MF189957
Lefua costata	Nemacheilidae	NC029385
Lefua echigonia	Nemacheilidae	AB054126
Lefua nikkonis	Nemacheilidae	NC027662
Lefua pleskei	Nemacheilidae	KX039655
Micronemacheilus pulcher	Nemacheilidae	AP011301
Nemacheilus anguilla	Nemacheilidae	KX088309
Nemacheilus chrysolaimos	Nemacheilidae	MK567463
Nemacheilus cruciatus	Nemacheilidae	NC033960
Nemacheilus denisoni	Nemacheilidae	KX088301
Nemacheilus fasciatus	Nemacheilidae	KT960787
Nemacheilus guentheri	Nemacheilidae	KX289312
Nemacheilus monilis	Nemacheilidae	MF591707
Nemacheilus pallidus	Nemacheilidae	AP011444
Nemacheilus pambarensis	Nemacheilidae	MF591713
Nemacheilus platiceps	Nemacheilidae	AP011302
Nemacheilus triangularis	Nemacheilidae	MF591701
Nemachilichthys ruppelli	Nemacheilidae	KX946730
Neonoemacheilus sp.	Nemacheilidae	AP011303
Oreonectes furcocaudalis	Nemacheilidae	KX778472
Oreonectes platycephalus	Nemacheilidae	JN177215
Oxynoemacheilus anatolicus	Nemacheilidae	KJ553916
Oxynoemacheilus angorae	Nemacheilidae	NC031548
Oxynoemacheilus atili	Nemacheilidae	KJ553726
Oxynoemacheilus bureschi	Nemacheilidae	KJ554066
Oxynoemacheilus ceyhanensis	Nemacheilidae	KJ554022
Oxynoemacheilus cinicus	Nemacheilidae	KJ553905
Oxynoemacheilus eregliensis	Nemacheilidae	KJ553815
Oxynoemacheilus evreni	Nemacheilidae	KJ553678
Oxynoemacheilus galilaeus	Nemacheilidae	KJ553768
Oxynoemacheilus germencicus	Nemacheilidae	KJ553793
Oxynoemacheilus hamwii	Nemacheilidae	KJ553864
Oxynoemacheilus insignis	Nemacheilidae	KJ553801
Oxynoemacheilus kiabii	Nemacheilidae	KP342071
Oxynoemacheilus mediterraneus	Nemacheilidae	KJ553948
Oxynoemacheilus mesudae	Nemacheilidae	KJ553883
Oxynoemacheilus namiri	Nemacheilidae	KJ553891
Oxynoemacheilus panthera	Nemacheilidae	KJ554027
Oxynoemacheilus phoxinoides	Nemacheilidae	KJ553825
Oxynoemacheilus pindus	Nemacheilidae	KJ554021
Oxynoemacheilus samanticus	Nemacheilidae	KJ553807
Oxynoemacheilus seyhanensis	Nemacheilidae	KJ553725
Oxynoemacheilus seyhanicola	Nemacheilidae	KJ553976
Oxynoemacheilus simavicus	Nemacheilidae	KJ553970
Oxynoemacheilus theophilii	Nemacheilidae	KJ553850
Paracanthocobitis botia	Nemacheilidae	HQ219187
Paracanthocobitis mooreh	Nemacheilidae	KX946753
Paraschistura abdolii	Nemacheilidae	KM603206
Paraschistura alta	Nemacheilidae	KU314413
Paraschistura aredvii	Nemacheilidae	KM603301
Paraschistura bampurensis	Nemacheilidae	KP342067
Paraschistura cristata	Nemacheilidae	KM603293
Paraschistura hormuzensis	Nemacheilidae	KM603296
Paraschistura naumanni	Nemacheilidae	KM603226
Paraschistura nielseni	Nemacheilidae	KM603217
Paraschistura susiani	Nemacheilidae	KM603283
Paraschistura turcmenica	Nemacheilidae	KM603205
Physoschistura rivulicola	Nemacheilidae	LC189916
Physoschistura shanensis	Nemacheilidae	LC189710
Sasanidus kermanshahensis	Nemacheilidae	KU928261
Schistura aizawlensis	Nemacheilidae	KF598803
Schistura balteata	Nemacheilidae	NC008679
Schistura beavani	Nemacheilidae	HQ219200
Schistura corica	Nemacheilidae	HQ219193
Schistura fasciolata	Nemacheilidae	KY404236
Schistura geisleri	Nemacheilidae	NC029437
Schistura incerta	Nemacheilidae	MK361215
Schistura jarutanini	Nemacheilidae	AP011307
Schistura kaysonei	Nemacheilidae	NC031580
Schistura khugae	Nemacheilidae	KJ909379
Schistura koladynensis	Nemacheilidae	KU667331
Schistura longa	Nemacheilidae	KT213583
Schistura maculosa	Nemacheilidae	KY810459
Schistura mizoramensis	Nemacheilidae	MF098658
Schistura montana	Nemacheilidae	JX983393
Schistura nagaensis	Nemacheilidae	KU681462
Schistura nebeshwari	Nemacheilidae	KY810439
Schistura notostigma	Nemacheilidae	NC031585
Schistura paucireticulata	Nemacheilidae	KY810447
Schistura pridii	Nemacheilidae	NC031638
Schistura reticulata	Nemacheilidae	KX245121
Schistura reticulofasciata	Nemacheilidae	KY379150
Schistura rupecula	Nemacheilidae	AP011306
Schistura savona	Nemacheilidae	KJ542586
Schistura scaturigina	Nemacheilidae	KU380330
Schistura scyphovecteta	Nemacheilidae	KF598829
Schistura semiarmata	Nemacheilidae	MF591703
Schistura sikmaiensis	Nemacheilidae	KY379151
Seminemacheilus ispartensis	Nemacheilidae	KJ554864
Tarimichthys bombifrons	Nemacheilidae	KR052018
Triplophysa aliensis	Nemacheilidae	KU557895
Triplophysa anterodorsalis	Nemacheilidae	NC024597
Triplophysa bleekeri	Nemacheilidae	KU557917
Triplophysa brevibarba	Nemacheilidae	KY971608
Triplophysa brevicauda	Nemacheilidae	KU557958
Triplophysa chondrostoma	Nemacheilidae	KU557963
Triplophysa cuneicephala	Nemacheilidae	NC037924
Triplophysa dalaica	Nemacheilidae	NC037925
Triplophysa dorsalis	Nemacheilidae	NC029423
Triplophysa dorsonotatus	Nemacheilidae	KX039654
Triplophysa gundriseri	Nemacheilidae	KX039656
Triplophysa hsutschouensis	Nemacheilidae	KU557965
Triplophysa lixianensis	Nemacheilidae	KU557977
Triplophysa markehenensis	Nemacheilidae	KU557982
Triplophysa microps	Nemacheilidae	KU557986
Triplophysa moquensis	Nemacheilidae	KU557997
Triplophysa nanpanjiangensis	Nemacheilidae	KU558006
Triplophysa nujiangensa	Nemacheilidae	KU558010
Triplophysa orientalis	Nemacheilidae	KJ631323
Triplophysa orientalis	Nemacheilidae	KU558027
Triplophysa pappenheimi	Nemacheilidae	KY419201
Triplophysa polyfasciata	Nemacheilidae	KU558039
Triplophysa pseudostenura	Nemacheilidae	KU558046
Triplophysa robusta	Nemacheilidae	NC025632
Triplophysa rosa	Nemacheilidae	NC019587
Triplophysa scleroptera	Nemacheilidae	KU558071
Triplophysa sellaefer	Nemacheilidae	KY851112
Triplophysa sewerzowi	Nemacheilidae	KX039658
Triplophysa siluroides	Nemacheilidae	NC024611
Triplophysa stenura	Nemacheilidae	KU558079
Triplophysa stewarti	Nemacheilidae	KJ631324
Triplophysa stolickai	Nemacheilidae	NC017890
Triplophysa strauchii	Nemacheilidae	NC026714
Triplophysa tenuis	Nemacheilidae	KT224363
Triplophysa tibetana	Nemacheilidae	KT224364
Triplophysa venusta	Nemacheilidae	NC029330
Triplophysa wuweiensis	Nemacheilidae	KT224365
Triplophysa xiangxiensis	Nemacheilidae	NC029492
Triplophysa xichangensis	Nemacheilidae	KT224366
Triplophysa yaopeizhii	Nemacheilidae	KU558126
Triplophysa yarkandensis	Nemacheilidae	NC027517
Tuberoschistura baenzigeri	Nemacheilidae	AP011446
Turcinoemacheilus saadii	Nemacheilidae	KP342073
Yunnanilus brevis	Nemacheilidae	LC190010
Yunnanilus sp.	Nemacheilidae	AP012141
Cobitis choii	Cobitidae	NC010649
Cobitis elongatoides	Cobitidae	NC023947
Cobitis lutheri	Cobitidae	NC022717
Cobitis sinensis	Cobitidae	NC007229
Misgurnus nikolskyi	Cobitidae	NC008678
Koreocobitis naktongensis	Cobitidae	NC015798
Vaillantella maassi	Vaillantellidae	AB242173
Jinshaia sinensis	Balitoridae	KJ739867
Sinogastromyzon sichangensis	Balitoridae	KF711948
Leptobotia taeniops	Botiidae	KM386686
Parabotia fasciata	Botiidae	KM393223
Carpiodes carpio	Catostomidae	AY366087
Myxocyprinus asiaticus	Catostomidae	AP006764
